# Supplementary material for: Heterogeneity of Metabolic Vulnerability in Imatinib-Resistant Gastrointestinal Stromal Tumor
Source: Cells. 2020 May 26;9(6):1333. doi: 10.3390/cells9061333 (PMC7348861; doi:10.3390/cells9061333)
Supplement: Supplementary file 1 [file cells-09-01333-s001.zip]

Archive with 6 entries (4 files):
- cells-779087-supplementary/
- cells-779087-supplementary/suppl-proof/
- cells-779087-supplementary/suppl-proof/supplemental figures revised.pdf
- cells-779087-supplementary/suppl-proof/Table S1.pdf
- cells-779087-supplementary/suppl-proof/Table S2.pdf
- cells-779087-supplementary/suppl-proof/Table S3.pdf
